# Supplementary material for: PLG-007 and Its Active Component Galactomannan-α Competitively Inhibit Enzymes That Hydrolyze Glucose Polymers
Source: Int J Mol Sci. 2022 Jul 13;23(14):7739. doi: 10.3390/ijms23147739 (PMC9316267; doi:10.3390/ijms23147739)
Supplement: Supplementary file 1 [file ijms-23-07739-s001.zip]

Archive with 1 entries (1 files):
- ijms-1809855-supplementary.pdf
